# Supplementary material for: Effect of Fly Maggot Protein as Dietary on Growth and Intestinal Microbial Community of Pacific White Shrimp Litopenaeus vannamei
Source: Biology (Basel). 2023 Nov 15;12(11):1433. doi: 10.3390/biology12111433 (PMC10669337; doi:10.3390/biology12111433)
Supplement: Supplementary file 1 [file biology-12-01433-s001.zip]

Archive with 1 entries (1 files):
- biology-2662485-supplementary.pdf
